# Supplementary material for: Clinical effects of novel susceptibility genes for beta-amyloid: a gene-based association study in the Korean population
Source: Front Aging Neurosci. 2023 Oct 12;15:1278998. doi: 10.3389/fnagi.2023.1278998 (PMC10602697; doi:10.3389/fnagi.2023.1278998)
Supplement: Supplementary file 1 [file Data_Sheet_1.ZIP]

Archive with 2 entries (2 files):
- supplementary figures.docx
- __MACOSX/._supplementary figures.docx
