# Supplementary material for: Clinical effects of novel susceptibility genes for beta-amyloid: a gene-based association study in the Korean population
Source: Front Aging Neurosci. 2023 Oct 12;15:1278998. doi: 10.3389/fnagi.2023.1278998 (PMC10602697; doi:10.3389/fnagi.2023.1278998)
Supplement: Supplementary file 2 [file Table_1.XLSX]

## Sheet: Stable 1
Supplementary Table S1. The mediation effect of SUVR on the relationships between SNPs and AD biomarkers.
Outcome	Predictor	Direct effects		Indirect effects		Total effects
		Estimate	P	Estimate	P	Estimate	P
MMSE	rs4787307	-0.02	7.57´10-1	-0.09	< 0.001	-0.11	5.10´10-2
	rs11079797	-0.12	2.70´10-1	-0.22	< 0.001	-0.34	1.92´10-2
	rs9903904	-0.2	9.72´10-2	-0.23	< 0.001	-0.42	9.60´10-3
CDR-SB	rs4787307	0.04	4.11´10-1	0.08	< 0.001	0.13	3.33´10-2
	rs11079797	0.03	7.75´10-1	0.21	< 0.001	0.24	4.80 ´10-2
	rs9903904	0.1	3.96´10-2	0.22	< 0.001	0.32	2.20´10-2
Left hippocampus	rs4787307	-33.85	2.85´10-1	-60.54	< 0.001	-94.4	1.92´10-2
	rs11079797	-59.36	3.97´10-1	-124.94	< 0.001	-184.3	2.70´10-2
	rs9903904	-84.12	2.70´10-1	-130.63	< 0.001	-214.75	2.20´10-2
Right hippocampus	rs4787307	-48.46	1.15´10-1	-59.37	< 0.001	-107.83	9.60´10-3
	rs11079797	-41.81	5.50´10-1	-125.07	< 0.001	-166.88	3.60´10-2
	rs9903904	-75.52	3.01´10-1	-129.8	< 0.001	-205.32	2.23´10-2
Abbreviations: Outcome, dependent variables in mediation analysis; Predictor, independent variables in the mediation analysis; MMSE, mini-mental state exam; CDR-SB, clinical dementia rating sum of boxes; Left hippocampus, left hippocampal volume; Right hippocampus, right hippocampus volume; P: p-value.

## Sheet: Stable 2
Supplementary Table S2. Pathway anlaysis results.
Set	Size	Count	z-score	p-value	q-value	List of Genes
Chemokine receptor activity	25	21	6.43482	6.18e-11	3.98e-07	CXCR6	CCR1	XCR1	CCR9	CXCR4	CCR3	CCR5	CCR2	CXCR1	CX3CR1	CXCR2	GPR17	CCR6	CCRL2	CCR8	CXCR5	CCR7	CMKLR1	CCR4	GPR75	CCR10
G-protein coupled chemoattractant receptor activity	25	21	6.43482	6.18e-11	3.98e-07	CXCR6	CCR1	XCR1	CCR9	CXCR4	CCR3	CCR5	CCR2	CXCR1	CX3CR1	CXCR2	GPR17	CCR6	CCRL2	CCR8	CXCR5	CCR7	CMKLR1	CCR4	GPR75	CCR10
Axon part	176	167	4.19686	1.35e-05	0.0290123	KCNA1	RTN4R	ATP6V0D1	SCN8A	GRIK3	LRRK2	SPTBN1	PRKCZ	PARD3	SYNGR1	CLASP2	MAPK8IP3	OXT	CLCN3	STXBP1	HCN4	MGLL	KCNQ3	PACSIN1	COBL	FKBP4	TULP1	NRCAM	ANK3	NPFF	KCNH1	PTPRN	DAGLA	AP1S1	BDNF	CRHBP	KCNJ11	TANC1	CALB2	CPLX1	KCNC4	GPM6A	APP	GRIK1	ROBO2	MYO1D	UCN3	KCNQ2	CAD
Stereocilium bundle	48	45	4.09012	2.16e-05	0.0346639	VEZT	EPS8	PROM1	MYO3A	GRXCR2	DOCK4	CDH23	MYO7A	STRC	MYO3B	USH1C	TPRN	MYO1C	CIB2	TSPEAR	FAM65B	TMC1	LHFPL5	FSCN2	USH2A	PTPRQ	IFT88	TRPA1	PDZD7	ATP8B1	LOXHD1	TWF2	KNCN	DCDC2	IDO1	GRXCR1	KPTN	GPR98	ESPN	CEACAM16	MYO15A	CLIC5	RDX	DFNB31	SLC9A3R1	PCDH15	TMC2	SLC4A7	MKKS
Stereocilium	39	36	4.03289	2.75e-05	0.0354377	EPS8	PROM1	MYO3A	GRXCR2	DOCK4	CDH23	MYO7A	STRC	MYO3B	USH1C	TPRN	MYO1C	CIB2	TSPEAR	FAM65B	TMC1	LHFPL5	FSCN2	USH2A	ATP8B1	LOXHD1	TWF2	GRXCR1	KPTN	GPR98	ESPN	CEACAM16	MYO15A	CLIC5	RDX	DFNB31	SLC9A3R1	PCDH15	TMC2	SLC4A7	ELMOD3
Cendritic cell migration	21	21	3.9941	3.25e-05	0.0354377	CCR1	EPS8	CCL5	CXCR4	CCR5	CCR2	NLRP12	CXCR1	CXCR2	CCR6	CDC42	CCR7	PIK3CG	NLRP10	TRPM4	DOCK8	ARHGEF5	HMGB1	CCL19	ANO6	CCL21
Gas transport	19	18	3.98314	3.4e-05	0.0354377	AQP1	HBM	HBZ	HBA2	HBQ1	HBA1	CYGB	IPCEF1	HBG2	HBG1	AQP5	HBE1	MYC	NGB	RHAG	HBB	HBD	MB
Response to ammonium ion	85	84	3.89754	4.86e-05	0.0390649	CCL5	CRHR1	LRRK2	HDAC2	HTR1B	OXT	OPRM1	HSPD1	SMPD1	KCNQ3	OXTR	GABRA1	PLAU	SLC6A1	DNMT3B	NPFF	CNR1	GABRB1	PRKCE	PPP5C	SDK1	CRHBP	PTK2B	HOMER2	SLC6A3	KCNC2	ASS1	DRD4	GABRG2	DRD5	NEFH	NOS1	SRR	AIF1	DRD1	HTR3A	PARP1	DRD3	GABRB2	AOC1	GHR	ABAT	HDAC5	SNCA
Cytokine receptor activity	90	79	3.89171	4.98e-05	0.0390649	CXCR6	CCR1	IL22RA2	XCR1	CCR9	CD44	CXCR4	PRLR	CCR3	CCR5	CCR2	IL23R	IL5RA	F3	CXCR1	IL1RAPL2	CX3CR1	CXCR2	IL20RB	GFRA2	GPR17	CCR6	CCRL2	IL12RB1	IL17RE	CD74	IL12RB2	CCR8	IL17RC	IL1R1	IL20RA	LEPR	LIFR	GHR	CXCR5	OSMR	CCR7	IL2RA	IL17RA	IL17RB	GFRA4	IFNAR2	IFNLR1	IFNGR1
Behavioral response to ethanol	11	11	3.88928	5.03e-05	0.0390649	EPS8	CRHR1	HDAC2	OPRM1	DBH	CRHBP	DRD4	CHRNA7	UNC79	USP46	DRD2
Sensory perception of mechanical stimulus	158	152	3.85324	5.83e-05	0.0390649	KCNA1	MYO1A	TIMM10	MAP1A	CHD7	SLC12A2	SCN8A	MYO3A	GRXCR2	SLITRK6	CDH23	MYO7A	MYO6	STRC	EYA1	DFNA5	CLRN1	TBX1	OTOG	USH1C	KCNQ1	SPRY2	TPRN	SERPINB6	CHRNA9	OTOA	TSPEAR	NAV2	PIEZO2	CDKN1B	PAWR	CACNA1D	FZD4	WFS1	ATP2B2	FAM65B	OTOGL	TMC1	KCNQ4	SOBP	FYN	RAB3A	LHFPL5	GJB2
C-C chemokine receptor activity	12	11	3.8096	6.96e-05	0.0390649	CCR1	CCR9	CCR3	CCR5	CCR2	CCR6	CCR8	CCR7	CCR4	GPR75	CCR10
Adult behavior	147	143	3.79861	7.28e-05	0.0390649	AGRP	CHD7	SCN8A	EPS8	ATXN1	CRHR1	HDAC2	SLITRK6	PARK7	FXN	PTEN	CLCN3	OPRM1	ZIC1	CACNA1C	GHRL	SEZ6L	CXCL12	OTOG	HTRA2	HOXB8	CHL1	OXR1	TMOD1	DBH	HOXD9	HOXD10	MAPT	PAX5	SHANK2	NRXN2	NR4A2	SDK1	ARCN1	CRHBP	ATP1A3	HOMER2	FGF14	APP	GRIK1	RNF180	DRD4	GABRG2	PBX3
Neuroepithelial cell differentiation	72	69	3.78916	7.56e-05	0.0390649	SOX11	SEC24B	WNT11	MITF	SLITRK6	MYO7A	MYO6	STRC	C10orf11	CLRN1	BCCIP	USH1C	LRRC72	DLX3	LEF1	BCL2	MYO5A	MCOLN3	ATP2B2	B9D1	EDN3	TMC1	HPS4	LHFPL5	NOTCH1	GLI3	BLOC1S6	RBPJ	CUX1	JAG1	PDZD7	HES1	SCRIB	SOX10	RAB27A	FGF2	WNT4	MEF2C	INSM1	ASCL1	WDPCP	PAFAH1B1	KCNMA1	SOD1
Hemoglobin complex	12	12	3.76046	8.48e-05	0.0390649	HBM	HBZ	HBA2	HBQ1	HBA1	CYB5R3	HBG2	HBG1	HBE1	AHSP	HBB	HBD
Oxygen transporter activity	14	14	3.66871	0.000121887	0.0489985	HBM	HBZ	HBA2	HBQ1	HBA1	CYGB	IPCEF1	HBG2	HBG1	HBE1	NGB	HBB	HBD	MB
Modulation of excitatory postsynaptic potential	26	24	3.64986	0.000131191	0.0496364	NPY2R	LRRK2	PRKCZ	PTEN	RIMS1	STX1A	CUX2	PTK2B	DRD4	RIMS2	SHANK1	CELF4	RELN	DMPK	DLG4	NRXN1	NLGN2	NLGN1	NETO1	STX1B	GRIN1	S1PR2	SHANK3	MTMR2
Oxygen transport	15	15	3.63841	0.000137162	0.0496364	HBM	HBZ	HBA2	HBQ1	HBA1	CYGB	IPCEF1	HBG2	HBG1	HBE1	MYC	NGB	HBB	HBD	MB
Sensory perception of sound	145	139	3.62935	0.000142067	0.0496364	MYO1A	TIMM10	MAP1A	CHD7	SLC12A2	SCN8A	MYO3A	GRXCR2	SLITRK6	CDH23	MYO7A	MYO6	STRC	EYA1	DFNA5	CLRN1	TBX1	OTOG	USH1C	KCNQ1	SPRY2	TPRN	SERPINB6	CHRNA9	OTOA	TSPEAR	NAV2	CDKN1B	CACNA1D	FZD4	WFS1	ATP2B2	FAM65B	OTOGL	TMC1	KCNQ4	SOBP	LHFPL5	GJB2	HPN	GJB3	GABRA5	SIX1	PAX3
[truncated: 123 more columns]

## Sheet: Stable 3
Supplementary Table S3. Gene clustering results.
MODULE_NAME	CLUSTER_GENES
M1	HJURP	NFKBIA	PITX2	PPP4C	PPP4R2	XYLB
M2	CCZ1	FZR1	LRRC46	MON1A	MRPL10	OSBPL7	RNF31	SOX2	TAS2R41	TRAF7
M3	CAMK2D	HADHB	SCRN2	TANGO2	TERF2IP	UQCC1
M4	AMZ2	DCAF10	KCTD3	LCMT1	PACS2	POLE	SP6	TAB1
M5	CASP3	GABARAPL2	MARCKSL1	NECAP1	OSBPL3	OSBPL6	PPP2CA	PRRC2B	RMC1	SORL1
